# Supplementary material for: Durable Expansion of TCR-δ Meta-Clonotypes After BCG Revaccination in Humans
Source: Front Immunol. 2022 Mar 30;13:834757. doi: 10.3389/fimmu.2022.834757 (PMC9005636; doi:10.3389/fimmu.2022.834757)
Supplement: Supplementary file 6 [file DataSheet_1.xlsx]

## Sheet: Sheet1
SI_File1	Public TCR-Delta Metaclonotypes
nsubject	v_d_gene	j_d_gene	cdr3_d_aa	radius	regex	feature
9	TRDV2*01	TRDJ1*01	CACDTLGDTDKLIF	18	(D.[LM][GS][NDEF][NST]DKL)	TRDV2*01+CACDTLGDTDKLIF+18+(D.[LM][GS][NDEF][NST]DKL)
7	TRDV2*01	TRDJ1*01	CACDVLGDTDKLIF	18	(D.[LM]G[DE][ST]DKL)	TRDV2*01+CACDVLGDTDKLIF+18+(D.[LM]G[DE][ST]DKL)
7	TRDV2*01	TRDJ1*01	CACDRLGDTDKLIF	18	(D.[LM]G[DE]T[DG]KL)	TRDV2*01+CACDRLGDTDKLIF+18+(D.[LM]G[DE]T[DG]KL)
7	TRDV2*01	TRDJ1*01	CACDPLGEYTDKLIF	18	(D[IKPST]LG[DQE][NTY]?TDKL)	TRDV2*01+CACDPLGEYTDKLIF+18+(D[IKPST]LG[DQE][NTY]?TDKL)
7	TRDV2*01	TRDJ1*01	CACDTMGNTDKLIF	18	(DT[LMW]G[NDEF]TDKL)	TRDV2*01+CACDTMGNTDKLIF+18+(DT[LMW]G[NDEF]TDKL)
7	TRDV2*01	TRDJ1*01	CACDTLLGDTDKLIF	18	(D[ST][LM]G[DE]TDKL)	TRDV2*01+CACDTLLGDTDKLIF+18+(D[ST][LM]G[DE]TDKL)
6	TRDV2*01	TRDJ1*01	CACDPLGETDKLIF	18	(D.LG[DEG][PT]DKL)	TRDV2*01+CACDPLGETDKLIF+18+(D.LG[DEG][PT]DKL)
6	TRDV2*01	TRDJ1*01	CACDTLGDTADKLIF	18	(D[KTV][LM]G[DE][NT][AND]?DKL)	TRDV2*01+CACDTLGDTADKLIF+18+(D[KTV][LM]G[DE][NT][AND]?DKL)
6	TRDV2*01	TRDJ1*01	CACDTLGFTDKLIF	18	(DT[LM][GV].TDKL)	TRDV2*01+CACDTLGFTDKLIF+18+(DT[LM][GV].TDKL)
6	TRDV2*01	TRDJ1*01	CACDTLGDTNDKLIF	18	(DT[LMV]G[DE][NT]DKL)	TRDV2*01+CACDTLGDTNDKLIF+18+(DT[LMV]G[DE][NT]DKL)
5	TRDV2*01	TRDJ1*01	CACDTLGEYTDKLIF	18	(D[IKPST]LG.[HFY]?TDKL)	TRDV2*01+CACDTLGEYTDKLIF+18+(D[IKPST]LG.[HFY]?TDKL)
5	TRDV2*01	TRDJ1*01	CACDILGEYTDKLIF	18	(D.LG[ADQE][GHIY]TDKL)	TRDV2*01+CACDILGEYTDKLIF+18+(D.LG[ADQE][GHIY]TDKL)
5	TRDV2*01	TRDJ1*01	CACDTLGDTDDKLIF	18	(DT[LMV]G[DEG]T[DE]KL)	TRDV2*01+CACDTLGDTDDKLIF+18+(DT[LMV]G[DEG]T[DE]KL)
5	TRDV2*01	TRDJ1*01	CACDKLGEYTDKLIF	18	(D.LG[DQET]YTDKL)	TRDV2*01+CACDKLGEYTDKLIF+18+(D.LG[DQET]YTDKL)
5	TRDV2*01	TRDJ1*01	CACDTVGGGYTDKLIF	18	(DTVG[RG][GT]YTDKL)	TRDV2*01+CACDTVGGGYTDKLIF+18+(DTVG[RG][GT]YTDKL)
5	TRDV2*01	TRDJ1*01	CACDPLGDNTDKLIF	18	(D[LPV]LG[DE][NTY]?TDKL)	TRDV2*01+CACDPLGDNTDKLIF+18+(D[LPV]LG[DE][NTY]?TDKL)
5	TRDV2*01	TRDJ1*01	CACDVLGDHTDKLIF	18	(D[ILV]LG[ADE][NGHY]?TDKL)	TRDV2*01+CACDVLGDHTDKLIF+18+(D[ILV]LG[ADE][NGHY]?TDKL)
5	TRDV2*01	TRDJ1*01	CACDTVLYTDKLIF	18	(DT[LV][QLV][HY]TDKL)	TRDV2*01+CACDTVLYTDKLIF+18+(DT[LV][QLV][HY]TDKL)
5	TRDV2*01	TRDJ1*01	CACDTLGRYTDKLIF	18	(D[DST]LG.[HFY]TDKL)	TRDV2*01+CACDTLGRYTDKLIF+18+(D[DST]LG.[HFY]TDKL)
5	TRDV2*01	TRDJ3*01	CACDTLGDSSWDTRQMFF	18	(D[RTV][LM]G[DM]SSWDTRQM)	TRDV2*01+CACDTLGDSSWDTRQMFF+18+(D[RTV][LM]G[DM]SSWDTRQM)
5	TRDV2*01	TRDJ1*01	CACDPLLGEYTDKLIF	18	(D[PY][L]?LGE[HY]TDKL)	TRDV2*01+CACDPLLGEYTDKLIF+18+(D[PY][L]?LGE[HY]TDKL)
5	TRDV2*01	TRDJ3*01	CACDTVLGDTSSWDTRQMFF	18	(DT[V]?LGD[T]?SSWDTRQM)	TRDV2*01+CACDTVLGDTSSWDTRQMFF+18+(DT[V]?LGD[T]?SSWDTRQM)
5	TRDV2*01	TRDJ1*01	CACDTVGERGTDKLIF	18	(D[ST][LV]G[DEGT]RGTDKL)	TRDV2*01+CACDTVGERGTDKLIF+18+(D[ST][LV]G[DEGT]RGTDKL)
5	TRDV2*01	TRDJ3*01	CACDTVLGDSSWDTRQMFF	18	(DT[V]?[QL]GDSSWDTRQM)	TRDV2*01+CACDTVLGDSSWDTRQMFF+18+(DT[V]?[QL]GDSSWDTRQM)
5	TRDV2*01	TRDJ1*01	CACDKLGDSYTDKLIF	18	(D[KPS][LM]G[DE][IS]?YTDKL)	TRDV2*01+CACDKLGDSYTDKLIF+18+(D[KPS][LM]G[DE][IS]?YTDKL)
4	TRDV2*01	TRDJ1*01	CACDKLGDTADKLIF	18	(D[RKTV]L[RG]D[AIT][AG]?DKL)	TRDV2*01+CACDKLGDTADKLIF+18+(D[RKTV]L[RG]D[AIT][AG]?DKL)
4	TRDV2*01	TRDJ1*01	CACDTLGESDKLIF	18	(D[TV][LV]G[DE][ANST]DKL)	TRDV2*01+CACDTLGESDKLIF+18+(D[TV][LV]G[DE][ANST]DKL)
4	TRDV2*01	TRDJ1*01	CACDVLGDNTDKLIF	18	(D[ILPV]LG[DE][NDGH]?TDKL)	TRDV2*01+CACDVLGDNTDKLIF+18+(D[ILPV]LG[DE][NDGH]?TDKL)
4	TRDV2*01	TRDJ1*01	CACDTLGENDKLIF	18	(DT[LM]G[DEG][ANST]DKL)	TRDV2*01+CACDTLGENDKLIF+18+(DT[LM]G[DEG][ANST]DKL)
4	TRDV2*01	TRDJ1*01	CACDILGDGTDKLIF	18	(D[ILV]LG[DE].TDKL)	TRDV2*01+CACDILGDGTDKLIF+18+(D[ILV]LG[DE].TDKL)
4	TRDV2*01	TRDJ1*01	CACDTLGDTYTDKLIF	18	(DT[LV]G[DE][LT]?[AHIY]TDKL)	TRDV2*01+CACDTLGDTYTDKLIF+18+(DT[LV]G[DE][LT]?[AHIY]TDKL)
4	TRDV2*01	TRDJ1*01	CACDTLGELYTDKLIF	18	(DTLG[DEG][LMT]?YTDKL)	TRDV2*01+CACDTLGELYTDKLIF+18+(DTLG[DEG][LMT]?YTDKL)
4	TRDV2*01	TRDJ1*01	CACDTWGNTDKLIF	18	(D[ST][MW]G[NH]?TDKL)	TRDV2*01+CACDTWGNTDKLIF+18+(D[ST][MW]G[NH]?TDKL)
4	TRDV2*01	TRDJ1*01	CACDLLGEITDKLIF	18	(D[AIL][LM]G[DE][NDIY]TDKL)	TRDV2*01+CACDLLGEITDKLIF+18+(D[AIL][LM]G[DE][NDIY]TDKL)
4	TRDV2*01	TRDJ1*01	CACDPLGDSYTDKLIF	18	(D[KPS][LM]G[DE]YTDKL)	TRDV2*01+CACDPLGDSYTDKLIF+18+(D[KPS][LM]G[DE]YTDKL)
4	TRDV2*01	TRDJ1*01	CACDTWGTDKLIF	18	(D[MT][WY]GTDKL)	TRDV2*01+CACDTWGTDKLIF+18+(D[MT][WY]GTDKL)
4	TRDV2*01	TRDJ1*01	CACDTVGGYGYTDKLIF	18	(DT[IV]GG[AG]YTDKL)	TRDV2*01+CACDTVGGYGYTDKLIF+18+(DT[IV]GG[AG]YTDKL)
4	TRDV2*01	TRDJ1*01	CACDTLVYTDKLIF	18	(DT[LV][GLV][HFY]TDKL)	TRDV2*01+CACDTLVYTDKLIF+18+(DT[LV][GLV][HFY]TDKL)
4	TRDV2*01	TRDJ3*01	CACDTLGDTSSWDTRQMFF	18	(D[GT][LM]GD[T]?SSWDTRQM)	TRDV2*01+CACDTLGDTSSWDTRQMFF+18+(D[GT][LM]GD[T]?SSWDTRQM)
4	TRDV2*01	TRDJ1*01	CACDSVMGDTRYTDKLIF	18	(D[PS][MV][LM]GD[T]?R[Y]?TDKL)	TRDV2*01+CACDSVMGDTRYTDKLIF+18+(D[PS][MV][LM]GD[T]?R[Y]?TDKL)
4	TRDV2*01	TRDJ1*01	CACDTLLGDTRTDKLIF	18	(D[ST][LV]LGDT[RG]TDKL)	TRDV2*01+CACDTLLGDTRTDKLIF+18+(D[ST][LV]LGDT[RG]TDKL)
4	TRDV2*01	TRDJ1*01	CACDTVGGTDKLIF	18	(DTVG[GP][MT]DKL)	TRDV2*01+CACDTVGGTDKLIF+18+(DTVG[GP][MT]DKL)
4	TRDV2*01	TRDJ1*01	CACDTVGGRGTDKLIF	18	(DT[IV]G[EGT]R[GT]TDKL)	TRDV2*01+CACDTVGGRGTDKLIF+18+(DT[IV]G[EGT]R[GT]TDKL)
4	TRDV2*01	TRDJ1*01	CACDTLLGDTRSTDKLIF	18	(DT[LV]LGDTR[NS]?TDKL)	TRDV2*01+CACDTLLGDTRSTDKLIF+18+(DT[LV]LGDTR[NS]?TDKL)
4	TRDV2*01	TRDJ1*01	CACDTVGAYTDKLIF	18	(DTVG[ADL][NHY]TDKL)	TRDV2*01+CACDTVGAYTDKLIF+18+(DTVG[ADL][NHY]TDKL)
4	TRDV2*01	TRDJ1*01	CACDLLGDKSDKLIF	18	(D[LT]LGD[RKM]SDKL)	TRDV2*01+CACDLLGDKSDKLIF+18+(D[LT]LGD[RKM]SDKL)
4	TRDV2*01	TRDJ1*01	CACDTLGIHTDKLIF	18	(DTL[G]?[REIL][HY]TDKL)	TRDV2*01+CACDTLGIHTDKLIF+18+(DTL[G]?[REIL][HY]TDKL)
4	TRDV2*01	TRDJ1*01	CACDKLGDIYTDKLIF	18	(D[RK]LG[DE][IS]?[SY]TDKL)	TRDV2*01+CACDKLGDIYTDKLIF+18+(D[RK]LG[DE][IS]?[SY]TDKL)
4	TRDV2*01	TRDJ1*01	CACDTLGDTATDKLIF	18	(DTLGDT[AIY][T]?DKL)	TRDV2*01+CACDTLGDTATDKLIF+18+(DTLGDT[AIY][T]?DKL)
4	TRDV2*01	TRDJ1*01	CACDTLGDRSDKLIF	18	(D[LT]LG[DE][RK]?SDKL)	TRDV2*01+CACDTLGDRSDKLIF+18+(D[LT]LG[DE][RK]?SDKL)
4	TRDV2*01	TRDJ1*01	CACDTLLGDTGTDKLIF	18	(D[TV]LLGDT[RG]TDKL)	TRDV2*01+CACDTLLGDTGTDKLIF+18+(D[TV]LLGDT[RG]TDKL)
3	TRDV2*01	TRDJ1*01	CACDLLGDNTDKLIF	18	(D[ILPV]LG[DE][NDGHI]TDKL)	TRDV2*01+CACDLLGDNTDKLIF+18+(D[ILPV]LG[DE][NDGHI]TDKL)
3	TRDV2*01	TRDJ1*01	CACDTLLHTDKLIF	18	(DT[LV][ILV][HY]TDKL)	TRDV2*01+CACDTLLHTDKLIF+18+(DT[LV][ILV][HY]TDKL)
3	TRDV2*01	TRDJ1*01	CACDTLLGDNTDKLIF	18	(D[ST]LLGD[N]?[GT]DKL)	TRDV2*01+CACDTLLGDNTDKLIF+18+(D[ST]LLGD[N]?[GT]DKL)
3	TRDV2*01	TRDJ1*01	CACDSVLGDTRTDKLIF	18	(D[PST][LV][LM]GDTRTDKL)	TRDV2*01+CACDSVLGDTRTDKLIF+18+(D[PST][LV][LM]GDTRTDKL)
3	TRDV2*01	TRDJ1*01	CACDVLGDTADKLIF	18	(D[KTV]LGDT[AY]?DKL)	TRDV2*01+CACDVLGDTADKLIF+18+(D[KTV]LGDT[AY]?DKL)
3	TRDV2*01	TRDJ1*01	CACDSLLGDTRTDKLIF	18	(D[ST][LMV]LG[DE][KT]RTDKL)	TRDV2*01+CACDSLLGDTRTDKLIF+18+(D[ST][LMV]LG[DE][KT]RTDKL)
3	TRDV2*01	TRDJ1*01	CACDTVGRGYTDKLIF	18	(D[PT]VG[RG]GYTDKL)	TRDV2*01+CACDTVGRGYTDKLIF+18+(D[PT]VG[RG]GYTDKL)
3	TRDV2*01	TRDJ1*01	CACDVLGETNTDKLIF	18	(D[GIV]LG[DE][MT]?[NT]TDKL)	TRDV2*01+CACDVLGETNTDKLIF+18+(D[GIV]LG[DE][MT]?[NT]TDKL)
3	TRDV2*01	TRDJ1*01	CACDTVGGTYTDKLIF	18	(DTVG[DG][GT][HY]TDKL)	TRDV2*01+CACDTVGGTYTDKLIF+18+(DTVG[DG][GT][HY]TDKL)
3	TRDV2*01	TRDJ1*01	CACDTLGGLYTDKLIF	18	(DTLG[EG]LYTDKL)	TRDV2*01+CACDTLGGLYTDKLIF+18+(DTLG[EG]LYTDKL)
3	TRDV2*01	TRDJ3*01	CACDVLGDSSWDTRQMFF	18	(D[RTV]LGDSSWDTRQM)	TRDV2*01+CACDVLGDSSWDTRQMFF+18+(D[RTV]LGDSSWDTRQM)
3	TRDV2*01	TRDJ1*01	CACDTVGDTHTDKLIF	18	(DT[LV]G[DG][T]?[HY]TDKL)	TRDV2*01+CACDTVGDTHTDKLIF+18+(DT[LV]G[DG][T]?[HY]TDKL)
3	TRDV2*01	TRDJ1*01	CACDTVGDHTDKLIF	18	(DTVG[ADL][HY]TDKL)	TRDV2*01+CACDTVGDHTDKLIF+18+(DTVG[ADL][HY]TDKL)
3	TRDV2*01	TRDJ1*01	CACDILGDTGTDKLIF	18	(D[IV]LG[DE][T]?[GT]TDKL)	TRDV2*01+CACDILGDTGTDKLIF+18+(D[IV]LG[DE][T]?[GT]TDKL)
3	TRDV2*01	TRDJ1*01	CACDKLGDTRADKLIF	18	(D[AK]LGDT[R]?ADKL)	TRDV2*01+CACDKLGDTRADKLIF+18+(D[AK]LGDT[R]?ADKL)
3	TRDV2*01	TRDJ1*01	CACDTLGDTITDKLIF	18	(DTLGDT[AIYV]TDKL)	TRDV2*01+CACDTLGDTITDKLIF+18+(DTLGDT[AIYV]TDKL)
3	TRDV2*01	TRDJ1*01	CACDTVGANTDKLIF	18	(DTVG[ARG][NY]TDKL)	TRDV2*01+CACDTVGANTDKLIF+18+(DTVG[ARG][NY]TDKL)
3	TRDV2*01	TRDJ1*01	CACDTVGLYTDKLIF	18	(DTV[G]?[ADL][HY]TDKL)	TRDV2*01+CACDTVGLYTDKLIF+18+(DTV[G]?[ADL][HY]TDKL)
3	TRDV2*01	TRDJ1*01	CACDILGDEYTDKLIF	18	(D[IL]LG[QE][FY]TDKL)	TRDV2*01+CACDILGDEYTDKLIF+18+(D[IL]LG[QE][FY]TDKL)
3	TRDV2*01	TRDJ1*01	CACDSVGDTSDKLIF	18	([DE][ST][LV]GD[ST]SDKL)	TRDV2*01+CACDSVGDTSDKLIF+18+([DE][ST][LV]GD[ST]SDKL)
3	TRDV2*01	TRDJ1*01	CACDVLLGDTGTDKLIF	18	(D[ITV][L]?LGDTGTDKL)	TRDV2*01+CACDVLLGDTGTDKLIF+18+(D[ITV][L]?LGDTGTDKL)
3	TRDV2*01	TRDJ1*01	CACDPVGRGYTDKLIF	18	(D[PT]VG[R]?GYTDKL)	TRDV2*01+CACDPVGRGYTDKLIF+18+(D[PT]VG[R]?GYTDKL)
3	TRDV2*01	TRDJ1*01	CACESLGDTSDKLIF	18	([DE]S[LV]GDT[RS]DKL)	TRDV2*01+CACESLGDTSDKLIF+18+([DE]S[LV]GDT[RS]DKL)
3	TRDV2*01	TRDJ1*01	CACDILGETTTDKLIF	18	(D[IV]LG[DE]T[NGT]TDKL)	TRDV2*01+CACDILGETTTDKLIF+18+(D[IV]LG[DE]T[NGT]TDKL)
3	TRDV2*01	TRDJ1*01	CACDTLLGEMYTDKLIF	18	(DT[L]?LGE[QLM]YTDKL)	TRDV2*01+CACDTLLGEMYTDKLIF+18+(DT[L]?LGE[QLM]YTDKL)
3	TRDV2*01	TRDJ3*01	CACDTAGASSWDTRQMFF	18	(DTAG[AR][LS]SWDTRQM)	TRDV2*01+CACDTAGASSWDTRQMFF+18+(DTAG[AR][LS]SWDTRQM)
3	TRDV2*01	TRDJ1*01	CACDTLLGDTGYTDKLIF	18	(DTLLGDTG[Y]?TDKL)	TRDV2*01+CACDTLLGDTGYTDKLIF+18+(DTLLGDTG[Y]?TDKL)
3	TRDV2*01	TRDJ1*01	CACDVLGDSDKLIF	18	(D[TV]LG[DE][ST]DKL)	TRDV2*01+CACDVLGDSDKLIF+18+(D[TV]LG[DE][ST]DKL)
3	TRDV2*01	TRDJ1*01	CACDPVLGDTRTDKLIF	18	(D[PS]VLGDTRTDKL)	TRDV2*01+CACDPVLGDTRTDKLIF+18+(D[PS]VLGDTRTDKL)
3	TRDV2*01	TRDJ1*01	CACDTLGDRGTDKLIF	18	(D[ET][LV]G[DE][RK]GTDKL)	TRDV2*01+CACDTLGDRGTDKLIF+18+(D[ET][LV]G[DE][RK]GTDKL)
3	TRDV2*01	TRDJ1*01	CACDPVLGDTRYTDKLIF	18	(D[PS]V[LM]GDTR[Y]?TDKL)	TRDV2*01+CACDPVLGDTRYTDKLIF+18+(D[PS]V[LM]GDTR[Y]?TDKL)
3	TRDV2*01	TRDJ3*01	CACDTMGMSSWDTRQMFF	18	(DT[LMV]G[DLM]SSWDTRQM)	TRDV2*01+CACDTMGMSSWDTRQMFF+18+(DT[LMV]G[DLM]SSWDTRQM)
2	TRDV2*01	TRDJ1*01	CACDTVGGNTDKLIF	18	(DT[LV]G[ARG][NS]?TDKL)	TRDV2*01+CACDTVGGNTDKLIF+18+(DT[LV]G[ARG][NS]?TDKL)
2	TRDV2*01	TRDJ1*01	CACDTVLGDTVTDKLIF	18	(DT[V]?LGDT[IV]?[PT]DKL)	TRDV2*01+CACDTVLGDTVTDKLIF+18+(DT[V]?LGDT[IV]?[PT]DKL)
2	TRDV2*01	TRDJ1*01	CACDTLGDNADKLIF	18	(DTLG[DE][NT][A]?DKL)	TRDV2*01+CACDTLGDNADKLIF+18+(DTLG[DE][NT][A]?DKL)
2	TRDV2*01	TRDJ1*01	CACDYLLGEHTDKLIF	18	(D[FPY]LLG[ET][HY]TDKL)	TRDV2*01+CACDYLLGEHTDKLIF+18+(D[FPY]LLG[ET][HY]TDKL)
2	TRDV2*01	TRDJ1*01	CACDDLGRYTDKLIF	18	([DE][DT]LGR[HY]TDKL)	TRDV2*01+CACDDLGRYTDKLIF+18+([DE][DT]LGR[HY]TDKL)
2	TRDV2*01	TRDJ3*01	CACDTGGFSSWDTRQMFF	18	(DTGG[FP]SSWDTRQM)	TRDV2*01+CACDTGGFSSWDTRQMFF+18+(DTGG[FP]SSWDTRQM)
2	TRDV2*01	TRDJ1*01	CACDTIGTGGQYTDKLIF	18	(DT[IV]GTGG[QY]YTDKL)	TRDV2*01+CACDTIGTGGQYTDKLIF+18+(DT[IV]GTGG[QY]YTDKL)
2	TRDV2*01	TRDJ1*01	CACDSVLGGDKLIF	18	(D[ST][LV]LG[GT]DKL)	TRDV2*01+CACDSVLGGDKLIF+18+(D[ST][LV]LG[GT]DKL)
2	TRDV2*01	TRDJ1*01	CACDSLLGDNTDKLIF	18	(D[NST]LLGD[NS]TDKL)	TRDV2*01+CACDSLLGDNTDKLIF+18+(D[NST]LLGD[NS]TDKL)
2	TRDV2*01	TRDJ3*01	CACDTVGLSSWDTRQMFF	18	(DT[MV]G[GLM]SSWDTRQM)	TRDV2*01+CACDTVGLSSWDTRQMFF+18+(DT[MV]G[GLM]SSWDTRQM)
2	TRDV1*01	TRDJ1*01	CALGELRGNLYTDKLIF	18	(GELRG[N]?[LKM]YTDKL)	TRDV1*01+CALGELRGNLYTDKLIF+18+(GELRG[N]?[LKM]YTDKL)
2	TRDV2*01	TRDJ1*01	CACDSMLGDTRYTDKLIF	18	(DS[LMV][LM]GDTR[Y]?TDKL)	TRDV2*01+CACDSMLGDTRYTDKLIF+18+(DS[LMV][LM]GDTR[Y]?TDKL)
2	TRDV2*01	TRDJ3*01	CACDTVGGSSWDTRQMFF	18	(DTVG[GL][NS]SWDTRQM)	TRDV2*01+CACDTVGGSSWDTRQMFF+18+(DTVG[GL][NS]SWDTRQM)
2	TRDV2*01	TRDJ1*01	CACDPLVLGDTSTDKLIF	18	(DPLVLGDT[LS]TDKL)	TRDV2*01+CACDPLVLGDTSTDKLIF+18+(DPLVLGDT[LS]TDKL)
2	TRDV2*01	TRDJ1*01	CACDTVLGKKDKLIF	18	(DTVLG[KP][RK]DKL)	TRDV2*01+CACDTVLGKKDKLIF+18+(DTVLG[KP][RK]DKL)
2	TRDV2*01	TRDJ1*01	CACDILTNTDKLIF	18	(D[IP]LTNTDKL)	TRDV2*01+CACDILTNTDKLIF+18+(D[IP]LTNTDKL)
2	TRDV2*01	TRDJ1*01	CACDYLTGGSFTDKLIF	18	(D[AY]LTGGS[FY]TDKL)	TRDV2*01+CACDYLTGGSFTDKLIF+18+(D[AY]LTGGS[FY]TDKL)
2	TRDV2*01	TRDJ1*01	CACDSVLGAPYTDKLIF	18	(DSVLGA[PS]YTDKL)	TRDV2*01+CACDSVLGAPYTDKLIF+18+(DSVLGA[PS]YTDKL)
2	TRDV2*01	TRDJ1*01	CACDTVGVLTYTDKLIF	18	(DTVGVL[KT]YTDKL)	TRDV2*01+CACDTVGVLTYTDKLIF+18+(DTVGVL[KT]YTDKL)
2	TRDV2*01	TRDJ1*01	CACDNLKYTDKLIF	18	(DNL[KT][HY]TDKL)	TRDV2*01+CACDNLKYTDKLIF+18+(DNL[KT][HY]TDKL)
2	TRDV2*01	TRDJ1*01	CACDTWGVATDKLIF	18	(DTWG[IV][AQ]TDKL)	TRDV2*01+CACDTWGVATDKLIF+18+(DTWG[IV][AQ]TDKL)
2	TRDV2*01	TRDJ1*01	CACDTLGAVTDKLIF	18	(DTLGA[IV]TDKL)	TRDV2*01+CACDTLGAVTDKLIF+18+(DTLGA[IV]TDKL)
2	TRDV2*01	TRDJ3*01	CACDPTGGNWDTRQMFF	18	(DPTGG[NS]WDTRQM)	TRDV2*01+CACDPTGGNWDTRQMFF+18+(DPTGG[NS]WDTRQM)
2	TRDV2*01	TRDJ1*01	CACDYVLGDPYTDKLIF	18	(D[AY]VLGDPYTDKL)	TRDV2*01+CACDYVLGDPYTDKLIF+18+(D[AY]VLGDPYTDKL)
2	TRDV2*01	TRDJ3*01	CACDTAGGSSSWDTRQMFF	18	(DTAGG[LS]SSWDTRQM)	TRDV2*01+CACDTAGGSSSWDTRQMFF+18+(DTAGG[LS]SSWDTRQM)
2	TRDV2*01	TRDJ1*01	CACDSLTGGPYTDKLIF	18	(DSLTGG[KP]YTDKL)	TRDV2*01+CACDSLTGGPYTDKLIF+18+(DSLTGG[KP]YTDKL)
2	TRDV2*01	TRDJ1*01	CACDALGDTHSDKLIF	18	([DE]ALGDTH[ST]DKL)	TRDV2*01+CACDALGDTHSDKLIF+18+([DE]ALGDTH[ST]DKL)
2	TRDV2*01	TRDJ1*01	CACDTVGGIPDKLIF	18	(DTVGG[GI]PDKL)	TRDV2*01+CACDTVGGIPDKLIF+18+(DTVGG[GI]PDKL)
